# Supplementary material for: Phase II Clinical Study on Low-Intensity-Noise Tinnitus Suppression (LINTS) for Tinnitus Treatment
Source: Brain Sci. 2025 Nov 13;15(11):1222. doi: 10.3390/brainsci15111222 (PMC12650358; doi:10.3390/brainsci15111222)
Supplement: Supplementary file 1 [file brainsci-15-01222-s001.zip]

Archive with 1 entries (1 files):
- brainsci-3930860-supplementary.pdf
